# Supplementary material for: Investigating the Diversity of Marine Bacteriophage in Contrasting Water Masses Associated with the East Australian Current (EAC) System
Source: Viruses. 2020 Mar 16;12(3):317. doi: 10.3390/v12030317 (PMC7150976; doi:10.3390/v12030317)
Supplement: Supplementary file 1 [file viruses-12-00317-s001.zip]

Archive with 14 entries (11 files):
- supplementary/
- supplementary/.DS_Store
- __MACOSX/
- __MACOSX/supplementary/
- __MACOSX/supplementary/._.DS_Store
- supplementary/Supplementary table1-ENV.xlsx
- __MACOSX/supplementary/._Supplementary table1-ENV.xlsx
- supplementary/Supplementary_table_3_FUnctional_category_count.xls
- __MACOSX/supplementary/._Supplementary_table_3_FUnctional_category_count.xls
- supplementary/Supplementary_Virus.docx
- __MACOSX/supplementary/._Supplementary_Virus.docx
- supplementary/Supplementary table 2_reads mapping_statistic.xls
- __MACOSX/supplementary/._Supplementary table 2_reads mapping_statistic.xls
- __MACOSX/._supplementary
