# Supplementary material for: Investigating the Diversity of Marine Bacteriophage in Contrasting Water Masses Associated with the East Australian Current (EAC) System
Source: Viruses. 2020 Mar 16;12(3):317. doi: 10.3390/v12030317 (PMC7150976; doi:10.3390/v12030317)
Supplement: Supplementary file 1 [file viruses-12-00317-s001.zip › supplementary/Supplementary table1-ENV.xlsx]

## Sheet: IN16_virusmapping_envi
unique.ID	ncbi_bioproject_accession	ncbi_biosample_accession	site/deployment/depth	Fraction	depth range	depth(m)	Zone	Water type	Distance	Zm	Latitude	Longitude	Fluorescence (AU)	TRANSMITTANCE (%)	Silicate (mol/L)	NOx (mol/L)	Nitrite	Phosphate (mol/L)	Ammonium (mol/L)	Salinity [PSU]	Oxygen (mol/L)	Temperature [deg C]
102.100.100/35793	PRJNA385736	SAMN07483051	IN16v04014d0	0.2	0-30	5	Euphotic	Tasman	Shore	101	-36.2555	150.291	23.0992	89.9014	1.181	3.043	0.174	0.37	0.531	35.725	226.665	17.789
102.100.100/35794	PRJNA385736	SAMN07483052	IN16v04014d15	0.2	0-30	15	Euphotic	Tasman	Shore	101	-36.2552	150.291	21.3418	91.9656	1.204	3.282	0.187	0.354	0.191	35.725	218.884	17.757
102.100.100/35796	PRJNA385736	SAMN07483054	IN16v04015d0	0.2	0-30	5	Euphotic	Tasman	Shore	38	-36.2274	151.267	23.5584	90.5055	0.847	1.45	0.167	0.215	0.014	35.797	230.719	19.102
102.100.100/35798	PRJNA385736	SAMN07483056	IN16v04015d65	0.2	60-130	65	Euphotic	Tasman	Shore	38	-36.2292	151.266	37.6695	90.9936	1.059	2.22	0.203	0.285	0.131	35.679	234.828	17.717
102.100.100/35804	PRJNA385736	SAMN07483062	IN16v04016d0	0.2	0-30	5	Euphotic	Tasman	OffShore	134	-36.2472	151.928	34.3786	88.0755	0.928	1.753	0.187	0.266	0.012	35.625	251.263	16.876
102.100.100/35806	PRJNA385736	SAMN07483064	IN16v04016d110	0.2	60-130	110	Euphotic	Tasman	OffShore	134	-36.2473	151.928	30.383	91.9787	0.988	2.375	0.294	0.315	0.174	35.616	243.76	16.127
102.100.100/35811	PRJNA385736	SAMN07483069	IN16v04017d0	0.2	0-30	5	Euphotic	Tasman	OffShore	44	-36.2504	153.262	31.5616	89.9683	0.695	1.65	0.119	0.239	0.034	35.646	236.078	18.318
102.100.100/35814	PRJNA385736	SAMN07483072	IN16v04017d100	0.2	60-130	100	Euphotic	Tasman	OffShore	44	-36.2511	153.263	40.4544	91.2872	0.661	2.047	0.333	0.284	0.185	35.592	241.571	16.765
102.100.100/35819	PRJNA385736	SAMN07483077	IN16v04018d0	0.2	0-30	5	Euphotic	Tasman	OffShore	46	-36.2507	154.249	30.2879	86.9724	1.02	1.938	0.163	0.274	0.013	35.653	236.257	18.819
102.100.100/35821	PRJNA385736	SAMN07483079	IN16v04018d110	0.2	60-130	110	Euphotic	Tasman	OffShore	46	-36.2508	154.249	18.8176	93.0435	1.371	4.261	0.365	0.407		35.577	228.843	16.609
102.100.100/35827	PRJNA385736	SAMN07483085	IN16v04019d0	0.2	0-30	5	Euphotic	Tasman	OffShore	78	-36.9976	153.999	42.9416	88.539	1.279	2.879	0.18	0.32	0.024	35.512	257.471	15.942
102.100.100/35828	PRJNA385736	SAMN07483086	IN16v04019d125	0.2	60-130	125	Euphotic	Tasman	OffShore	78	-36.9983	153.999	23.68	92.5494	1.625	5.358	0.189	0.452		35.519	244.251	15.002
102.100.100/35834	PRJNA385736	SAMN07483092	IN16v04022d0	0.2	0-30	5	Euphotic	Tasman	OffShore	79	-36.9862	153.886	34.2979	89.8558	1.222	2.823	0.209	0.318	0.116	35.531	255.372	15.689
102.100.100/35835	PRJNA385736	SAMN07483093	IN16v04022d65	0.2	60-130	65	Euphotic	Tasman	OffShore	79	-36.9864	153.886	27.9474	90.4297	1.627	4.784	0.316	0.423	0.128	35.512	243.849	15.246
102.100.100/35845	PRJNA385736	SAMN07483103	IN16v04023d1000	0.2	500-4000	1000	Deep	Tasman	OffShore	194	-36.8836	152.553	5.07186	93.1851	31.52	29.643	0.008	1.982		34.446	192.98	5.77
102.100.100/35850	PRJNA385736	SAMN07483108	IN16v04023d2000	0.2	500-4000	2000	Deep	Tasman	OffShore	194	-36.882	152.558	6.31478	92.9397	94.458	34.815	0.017	2.379		34.651	166.63	2.44
102.100.100/35855	PRJNA385736	SAMN07483113	IN16v04023d3000	0.2	500-4000	3000	Deep	Tasman	OffShore	194	-36.8799	152.562	4.74929	92.9274	105.907	32.951	0.015	2.244		34.726	194.231	1.637
102.100.100/35860	PRJNA385736	SAMN07483118	IN16v04023d4000	0.2	500-4000	4000	Deep	Tasman	OffShore	194	-36.879	152.567	3.94592	92.7952	119.006	33.401	0.014	2.282		34.717	201.823	1.185
102.100.100/35871	PRJNA385736	SAMN07483129	IN16v04027d0	0.2	0-30	5	Euphotic	EAC	EAC	40	-30.6359	153.622	26.7852	89.525	0.399	0.046	0.02	0.122		35.654	221.474	22.438
102.100.100/35872	PRJNA385736	SAMN07483130	IN16v04027d30	0.2	0-30	30	Euphotic	EAC	EAC	40	-30.633	153.624	32.2356	89.6949	0.743	1	0.06	0.184	0.002	35.661	210.845	22.365
102.100.100/35880	PRJNA385736	SAMN07483138	IN16v04028d0	0.2	0-30	5	Euphotic	EAC	EAC	30	-30.8142	153.444	31.9426	88.8449	0.339	0.178	0.02	0.116		35.662	224.422	22.082
102.100.100/35881	PRJNA385736	SAMN07483139	IN16v04028d30	0.2	0-30	30	Euphotic	EAC	EAC	30	-30.8129	153.445	32.048	89.7083	0.57	0.921	0.058	0.173	0.012	35.658	215.221	22.055
102.100.100/35897	PRJNA385736	SAMN07482857	IN16v04030d0	0.2	0-30	5	Euphotic	EAC	EAC	39	-31.5075	153.327	18.4854	90.7224	0.689		0.003	0.115		35.678	220.983	22.343
102.100.100/35898	PRJNA385736	SAMN07482858	IN16v04030d500	0.2	500-4000	500	Deep	EAC	EAC	39	-31.5044	153.328	5.08008	92.338	7.938	18.828	0.008	1.301				10.261
102.100.100/35902	PRJNA385736	SAMN07482862	IN16v04030d60	0.2	60-130	60	Euphotic	EAC	EAC	39	-31.4961	153.329	26.7682	91.3155	0.746	0.429	0.162	0.139	0.054	35.788	220.268	21.211
102.100.100/35914	PRJNA385736	SAMN07482873	IN16v04032d0	0.2	0-30	5	Euphotic	EAC	EAC	44	-31.8443	153.317	25.6595	89.4117	0.35	0.037	0.013	0.115	0.006	35.666	221.206	22.227
102.100.100/35915	PRJNA385736	SAMN07482874	IN16v04032d500	0.2	500-4000	500	Deep	EAC	EAC	44	-31.8423	153.317	6.86339	92.1977	8.153	19.373	0.007	1.329				9.734
102.100.100/35919	PRJNA385736	SAMN07482878	IN16v04032d60	0.2	60-130	60	Euphotic	EAC	EAC	44	-31.8357	153.318	27.033	90.8969	0.788	1.07	0.042	0.175	0.035	35.749	211.381	21.599
102.100.100/35930	PRJNA385736	SAMN07482889	IN16v04035d0	0.2	0-30	5	Euphotic	EAC	EAC	54	-32.4761	153.164	24.6954	90.7692	0.571	0.331	0.028	0.146	0.071	35.695	216.472	22.197
102.100.100/35931	PRJNA385736	SAMN07482890	IN16v04035d50	0.2	60-130	50	Euphotic	EAC	EAC	54	-32.4752	153.165	23.788	90.8426	0.603	0.417	0.05	0.156	0.131	35.72	216.606	21.978
102.100.100/35935	PRJNA385736	SAMN07482894	IN16v04035d500	0.2	500-4000	500	Deep	EAC	EAC	54	-32.4719	153.169	6.37611	92.3998	6.629	18.566	0.01	1.258				9.992
102.100.100/35946	PRJNA385736	SAMN07482905	IN16v04037d0	0.2	0-30	5	Euphotic	EAC	EAC	55	-32.5861	153.07	26.238	90.1262	0.461	0.149	0.018	0.109	0.044	35.685	219.464	22.253
102.100.100/35947	PRJNA385736	SAMN07482906	IN16v04037d45	0.2	60-130	45	Euphotic	EAC	EAC	55	-32.5853	153.071	26.446	90.2587	0.52	0.256	0.018	0.117	0.079	35.708	218.794	22.06
102.100.100/35952	PRJNA385736	SAMN07482911	IN16v04037d500	0.2	500-4000	500	Deep	EAC	EAC	55	-32.5814	153.075	5.10927	92.2538	6.296	17.8	0.006	1.196				10.374
102.100.100/35963	PRJNA385736	SAMN07482922	IN16v04039d0	0.2	0-30	5	Euphotic	EAC	EAC	45	-33.0031	152.908	4.54468	91.3877	0.607	0.492	0.041	0.16	0.072	35.721	217.365	21.834
102.100.100/35964	PRJNA385736	SAMN07482923	IN16v04039d40	0.2	60-130	40	Euphotic	EAC	EAC	45	-33.0022	152.909	26.4034	90.6244	0.617	0.533	0.044	0.155	0.073		217.32	21.824
102.100.100/35968	PRJNA385736	SAMN07482927	IN16v04039d500	0.2	500-4000	500	Deep	EAC	EAC	45	-32.9971	152.916	6.07796	92.1813	6.092	16.336	0.012	1.134				11.225
102.100.100/35979	PRJNA385736	SAMN07482938	IN16v04042d0	0.2	0-30	5	Euphotic	Tasman	OffShore	88	-32.4771	154.48	29.3344	89.1886	0.672	0.305	0.036	0.143	0.042	35.763	234.068	19.582
102.100.100/35980	PRJNA385736	SAMN07482939	IN16v04042d500	0.2	500-4000	500	Deep	Tasman	OffShore	88	-32.4767	154.48	5.84594	91.9636	6.703	17.409	0.012	1.211				10.786
102.100.100/35984	PRJNA385736	SAMN07482943	IN16v04042d60	0.2	60-130	60	Euphotic	Tasman	OffShore	88	-32.4749	154.481	28.8324	89.8819	0.785	0.939	0.108	0.19	0.173	35.732	231.389	19.275
102.100.100/35987	PRJNA385736	SAMN07482946	IN16v04043d0	0.2	0-30	5	Euphotic	Tr_middle	OffShore	54	-32.4744	154.102	27.467	88.5321	0.744	0.037	0.014	0.13	0.022	35.688	242.777	18.852
102.100.100/35988	PRJNA385736	SAMN07482947	IN16v04043d35	0.2	60-130	35	Euphotic	Tr_middle	OffShore	54	-32.4743	154.102	32.0467	88.4995	0.774	0.112	0.025	0.151	0.187	35.684	242.286	18.801
102.100.100/35992	PRJNA385736	SAMN07482951	IN16v04043d500	0.2	500-4000	500	Deep	Tr_middle	OffShore	54	-32.4716	154.103	7.48353	91.9404	7.374	18.583	0.009	1.28				10.198
102.100.100/35995	PRJNA385736	SAMN07482954	IN16v04044d0	0.2	0-30	5	Euphotic	Tr_middle	OffShore	31	-32.4645	153.705	24.4507	88.9849	0.358	0.389	0.091	0.134	0.048	35.784	224.913	21.407
102.100.100/35996	PRJNA385736	SAMN07482955	IN16v04044d45	0.2	60-130	45	Euphotic	Tr_middle	OffShore	31	-32.4648	153.704	34.795	89.4042	0.725	0.608	0.136	0.158	0.064			20.016
102.100.100/36000	PRJNA385736	SAMN07482959	IN16v04044d500	0.2	500-4000	500	Deep	Tr_middle	OffShore	31	-32.4647	153.704	7.04548	91.8347	5.454	15.235	0.009	1.068				11.593
102.100.100/36003	PRJNA385736	SAMN07482962	IN16v04045d0	0.2	0-30	5	Euphotic	Tr_middle	EAC	39	-32.4648	153.395	18.6357	90.0223	0.605	0.001	0.005	0.116		35.713	223.35	22.052
102.100.100/36004	PRJNA385736	SAMN07482963	IN16v04045d500	0.2	500-4000	500	Deep	Tr_middle	EAC	39	-32.465	153.396	6.76416	92.184	5.845	16.753	0.007	1.112				11.307
102.100.100/36008	PRJNA385736	SAMN07482967	IN16v04045d55	0.2	60-130	55	Euphotic	Tr_middle	EAC	39	-32.4656	153.398	27.6611	90.7037	0.623	0.172	0.079	0.128	0.085	35.786	225.627	21.07
102.100.100/36011	PRJNA385736	SAMN07482970	IN16v04046d0	0.2	0-30	5	Euphotic	Tr_middle	shore	21	-32.2905	152.876	24.3609		0.294	0.256	0.026	0.145	0.09	35.684	224.913	21.341
102.100.100/36012	PRJNA385736	SAMN07482971	IN16v04046d35	0.2	0-30	35	Euphotic	Tr_middle	shore	21	-32.2898	152.877	30.109		0.313	0.17	0.036	0.152	0.126	35.703	228.218	20.359
102.100.100/36014	PRJNA385736	SAMN07482973	IN16v04046d85	0.2	60-130	85	Euphotic	Tr_middle	shore	21	-32.2889	152.878	22.7241		2.361	7.504	0.297	0.562	0.004			18.02
102.100.100/36015	PRJNA385736	SAMN07482974	IN16v04048d0	0.2	0-30	5	Euphotic	EAC	EAC	42	-29.1638	154.476	22.0428	89.7935	0.475	0.08	0.022	0.118	0.011	35.673	219.286	22.506
102.100.100/36016	PRJNA385736	SAMN07482975	IN16v04048d100	0.2	60-130	100	Euphotic	EAC	EAC	42	-29.1635	154.476	24.6235	90.7972	0.485	0.194	0.089	0.122	0.117	35.783	225.717	20.949
102.100.100/36020	PRJNA385736	SAMN07482979	IN16v04048d500	0.2	500-4000	500	Deep	EAC	EAC	42	-29.1618	154.477	6.28596	91.557	4.91	15.235	0.01	1.016				12.512
102.100.100/36052	PRJNA385736	SAMN07452617	IN16v04053d0	0.2	0-30	5	Euphotic	Tr_north	OffShore	26	-28.0022	155.035	20.6858	88.6212	0.443		0.001	0.103		35.725	225.94	21.824
102.100.100/36053	PRJNA385736	SAMN07452618	IN16v04053d500	0.2	500-4000	500	Deep	Tr_north	OffShore	26	-28.0021	155.035	5.67903	91.3167	3.93	12.135	0.005	0.87				13.402
102.100.100/36057	PRJNA385736	SAMN07452622	IN16v04053d60	0.2	60-130	60	Euphotic	Tr_north	OffShore	26	-28.0018	155.034	30.8459	89.921	0.471	0.183	0.09	0.122	0.057	35.786	227.101	20.743
102.100.100/36064	PRJNA385736	SAMN07452629	IN16v04054d1000	0.2	500-4000	1000	Deep	Tr_north	OffShore	22	-27.9228	155.144	3.15365	90.2715	30.986	29.703		2.001		34.44	196.598	5.785
102.100.100/36069	PRJNA385736	SAMN07452634	IN16v04054d2000	0.2	500-4000	2000	Deep	Tr_north	OffShore	22	-27.9228	155.144	6.3663	89.3833	99.892	35.674	0	2.478		34.638	159.127	2.527
102.100.100/36074	PRJNA385736	SAMN07452639	IN16v04054d3000	0.2	500-4000	3000	Deep	Tr_north	OffShore	22	-27.9228	155.143	4.74639	89.4506	107.718	33.323	0.001	2.288		34.723	194.097	1.571
102.100.100/36079	PRJNA385736	SAMN07452644	IN16v04054d4000	0.2	500-4000	4000	Deep	Tr_north	OffShore	22	-27.9228	155.142	5.65639	89.5727	119.55	33.728	0.001	2.319		34.716	201.778	1.159
IN16v04002d0vir	PRJNA516152	SAMN10782963	IN16v04002d0vir	<0.2	0-30	5	Euphotic	WarmCore Eddy	OffShore	126	-34.1686	152.566			0.6	0.36	0.076	0.13	0.03	35.749	224.823	20.713
IN16v04003d0vir	PRJNA516152	SAMN10782964	IN16v04003d0vir	<0.2	0-30	5	Euphotic	WarmCore Eddy	OffShore	83	-34.2692	152.327			0.8	2.17	0.087	0.25	0.05	35.704	209.996	20.341
IN16v04014d0vir	PRJNA516152	SAMN10782965	IN16v04014d0vir	<0.2	0-30	5	Euphotic	Tasman	Shore	101	-36.2555	150.291	23.0992	89.9014	1.181	3.043	0.174	0.37	0.531	35.725	226.665	17.789
IN16v04016d0vir	PRJNA516152	SAMN10782966	IN16v04016d0vir	<0.2	0-30	5	Euphotic	Tasman	OffShore	134	-36.2472	151.928	34.3786	88.0755	0.928	1.753	0.187	0.266	0.012	35.625	251.263	16.876
IN16v04021d0vir	PRJNA516152	SAMN10782967	IN16v04021d0vir	<0.2	0-30	5	Euphotic	Tasman	OffShore	80	-36.9862	153.886	34.2979	89.8558	1.222	2.823	0.209	0.318	0.116	35.531	255.372	15.689
IN16v04054d3000vir	PRJNA516152	SAMN10782968	IN16v04054d3000vir	<0.2	500-4000	3000	Deep	Tr_north	OffShore	22	-27.9228	155.143	4.74639	89.4506	107.718	33.323	0.001	2.288		34.723	194.097	1.571
