# Supplementary material for: Investigating the Diversity of Marine Bacteriophage in Contrasting Water Masses Associated with the East Australian Current (EAC) System
Source: Viruses. 2020 Mar 16;12(3):317. doi: 10.3390/v12030317 (PMC7150976; doi:10.3390/v12030317)
Supplement: Supplementary file 1 [file viruses-12-00317-s001.zip › supplementary/Supplementary_table_3_FUnctional_category_count.xls]

## Sheet: Supplementary_table_3_FUnctiona
Pfam accession	Pfam description	# detection in the viriome contigs database	# detection in the viriome larger (bp > 9000) contigs
PF00004	ATPase family associated with various cellular activities (AAA)	159	35
PF00005	ABC transporter	64	3
PF00009	Elongation factor Tu GTP binding domain	2	1
PF00011	Hsp20/alpha crystallin family	294	54
PF00012	Hsp70 protein	1	0
PF00015	Methyl-accepting chemotaxis protein (MCP) signalling domain	1	1
PF00028	Cadherin domain	2	2
PF00034	Cytochrome c	4	4
PF00037	4Fe-4S binding domain	9	0
PF00041	Fibronectin type III domain	4	1
PF00067	Cytochrome P450	2	0
PF00071	Ras family	1	1
PF00072	Response regulator receiver domain	40	0
PF00075	RNase H	8	4
PF00078	Reverse transcriptase (RNA-dependent DNA polymerase)	2	1
PF00080	Copper/zinc superoxide dismutase (SODC)	1	1
PF00081	Iron/manganese superoxide dismutases, alpha-hairpin domain	6	2
PF00082	Subtilase family	6	4
PF00083	Sugar (and other) transporter	1	0
PF00085	Thioredoxin	127	51
PF00089	Trypsin	1	1
PF00091	Tubulin/FtsZ family, GTPase domain	2	1
PF00092	von Willebrand factor type A domain	1	1
PF00106	short chain dehydrogenase	16	2
PF00107	Zinc-binding dehydrogenase	3	1
PF00108	Thiolase, N-terminal domain	1	0
PF00109	Beta-ketoacyl synthase, N-terminal domain	27	1
PF00111	2Fe-2S iron-sulfur cluster binding domain	71	7
PF00112	Papain family cysteine protease	2	2
PF00117	Glutamine amidotransferase class-I	3	2
PF00118	TCP-1/cpn60 chaperonin family	328	115
PF00120	Glutamine synthetase, catalytic domain	1	0
PF00124	Photosynthetic reaction centre protein	165	37
PF00127	Copper binding proteins, plastocyanin/azurin family	73	7
PF00132	Bacterial transferase hexapeptide (six repeats)	5	1
PF00135	Carboxylesterase family	1	0
PF00136	DNA polymerase family B	112	45
PF00137	ATP synthase subunit C	2	1
PF00140	Sigma-70 factor, region 1.2	11	2
PF00145	C-5 cytosine-specific DNA methylase	176	76
PF00147	Fibrinogen beta and gamma chains, C-terminal globular domain	1	0
PF00149	Calcineurin-like phosphoesterase	242	54
PF00152	tRNA synthetases class II (D, K and N)	1	0
PF00154	recA bacterial DNA recombination protein	124	33
PF00155	Aminotransferase class I and II	1	0
PF00156	Phosphoribosyl transferase domain	33	3
PF00166	Chaperonin 10 Kd subunit	1004	228
PF00171	Aldehyde dehydrogenase family	1	0
PF00175	Oxidoreductase NAD-binding domain	1	0
PF00176	SNF2 family N-terminal domain	349	92
PF00182	Chitinase class I	12	6
PF00185	Aspartate/ornithine carbamoyltransferase, Asp/Orn binding domain	1	0
PF00186	Dihydrofolate reductase	2	1
PF00190	Cupin	3	3
PF00196	Bacterial regulatory proteins, luxR family	1	1
PF00198	2-oxoacid dehydrogenases acyltransferase (catalytic domain)	2	0
PF00202	Aminotransferase class-III	4	1
PF00204	DNA gyrase B	5	1
PF00205	Thiamine pyrophosphate enzyme, central domain	8	6
PF00206	Lyase	1	0
PF00210	Ferritin-like domain	14	0
PF00211	Adenylate and Guanylate cyclase catalytic domain	59	20
PF00215	Orotidine 5'-phosphate decarboxylase / HUMPS family	2	0
PF00216	Bacterial DNA-binding protein	3	1
PF00226	DnaJ domain	8	1
PF00229	TNF(Tumour Necrosis Factor) family	1	0
PF00239	Resolvase, N terminal domain	9	4
PF00248	Aldo/keto reductase family	1	0
PF00254	FKBP-type peptidyl-prolyl cis-trans isomerase	1	0
PF00265	Thymidine kinase	2	0
PF00266	Aminotransferase class-V	21	0
PF00268	Ribonucleotide reductase, small chain	328	117
PF00270	DEAD/DEAH box helicase	7	0
PF00271	Helicase conserved C-terminal domain	496	123
PF00274	Fructose-bisphosphate aldolase class-I	3	0
PF00288	GHMP kinases N terminal domain	1	0
PF00291	Pyridoxal-phosphate dependent enzyme	4	0
PF00293	NUDIX domain	10	3
PF00294	pfkB family carbohydrate kinase	28	10
PF00300	Histidine phosphatase superfamily (branch 1)	1	1
PF00303	Thymidylate synthase	229	79
PF00308	Bacterial dnaA protein	3	0
PF00313	'Cold-shock' DNA-binding domain	24	1
PF00317	Ribonucleotide reductase, all-alpha domain	191	93
PF00343	Carbohydrate phosphorylase	2	2
PF00353	Haemolysin-type calcium-binding repeat (2 copies)	3	3
PF00355	Rieske [2Fe-2S] domain	2	2
PF00364	Biotin-requiring enzyme	2	0
PF00378	Enoyl-CoA hydratase/isomerase	2	1
PF00383	Cytidine and deoxycytidylate deaminase zinc-binding region	14	8
PF00386	C1q domain	60	7
PF00389	D-isomer specific 2-hydroxyacid dehydrogenase, catalytic domain	2	0
PF00393	6-phosphogluconate dehydrogenase, C-terminal domain	60	16
PF00398	Ribosomal RNA adenine dimethylase	4	3
PF00404	Dockerin type I repeat	1	0
PF00408	Phosphoglucomutase/phosphomannomutase, C-terminal domain	1	0
PF00436	Single-strand binding protein family	51	9
PF00437	Type II/IV secretion system protein	1	0
PF00438	S-adenosylmethionine synthetase, N-terminal domain	5	1
PF00441	Acyl-CoA dehydrogenase, C-terminal domain	1	0
PF00448	SRP54-type protein, GTPase domain	1	0
PF00456	Transketolase, thiamine diphosphate binding domain	4	2
PF00460	Flagella basal body rod protein	1	0
PF00462	Glutaredoxin	205	28
PF00463	Isocitrate lyase family	2	2
PF00464	Serine hydroxymethyltransferase	7	0
PF00472	RF-1 domain	1	0
PF00474	Sodium:solute symporter family	1	0
PF00476	DNA polymerase family A	776	247
PF00478	IMP dehydrogenase / GMP reductase domain	9	3
PF00479	Glucose-6-phosphate dehydrogenase, NAD binding domain	33	8
PF00483	Nucleotidyl transferase	25	2
PF00486	Transcriptional regulatory protein, C terminal	25	0
PF00487	Fatty acid desaturase	6	1
PF00496	Bacterial extracellular solute-binding proteins, family 5 Middle	1	0
PF00501	AMP-binding enzyme	4	1
PF00504	Chlorophyll A-B binding protein	91	8
PF00512	His Kinase A (phospho-acceptor) domain	20	0
PF00515	Tetratricopeptide repeat	1	0
PF00521	DNA gyrase/topoisomerase IV, subunit A	5	0
PF00528	Binding-protein-dependent transport system inner membrane component	3	0
PF00533	BRCA1 C Terminus (BRCT) domain	2	1
PF00534	Glycosyl transferases group 1	38	12
PF00535	Glycosyl transferase family 2	45	17
PF00543	Nitrogen regulatory protein P-II	1	1
PF00550	Phosphopantetheine attachment site	67	10
PF00551	Formyl transferase	34	8
PF00557	Metallopeptidase family M24	1	0
PF00561	alpha/beta hydrolase fold	1	0
PF00562	RNA polymerase Rpb2, domain 6	2	1
PF00565	Staphylococcal nuclease homologue	310	60
PF00571	CBS domain	5	0
PF00574	Clp protease	50	16
PF00575	S1 RNA binding domain	2	2
PF00578	AhpC/TSA family	6	2
PF00580	UvrD/REP helicase N-terminal domain	128	19
PF00583	Acetyltransferase (GNAT) family	38	13
PF00586	AIR synthase related protein, N-terminal domain	25	1
PF00588	SpoU rRNA Methylase family	1	0
PF00589	Phage integrase family	156	61
PF00593	TonB dependent receptor	2	0
PF00596	Class II Aldolase and Adducin N-terminal domain	13	3
PF00622	SPRY domain	62	20
PF00625	Guanylate kinase	1	1
PF00629	MAM domain, meprin/A5/mu	3	1
PF00633	Helix-hairpin-helix motif	1	0
PF00636	Ribonuclease III domain	1	0
PF00645	Poly(ADP-ribose) polymerase and DNA-Ligase Zn-finger region	1	1
PF00664	ABC transporter transmembrane region	11	0
PF00665	Integrase core domain	4	1
PF00670	S-adenosyl-L-homocysteine hydrolase, NAD binding domain	1	0
PF00672	HAMP domain	5	0
PF00675	Insulinase (Peptidase family M16)	1	0
PF00676	Dehydrogenase E1 component	7	1
PF00677	Lumazine binding domain	1	0
PF00682	HMGL-like	3	1
PF00685	Sulfotransferase domain	17	0
PF00692	dUTPase	34	11
PF00698	Acyl transferase domain	2	0
PF00712	DNA polymerase III beta subunit, N-terminal domain	4	1
PF00717	Peptidase S24-like	23	2
PF00719	Inorganic pyrophosphatase	1	0
PF00730	HhH-GPD superfamily base excision DNA repair protein	2	0
PF00733	Asparagine synthase	7	4
PF00750	tRNA synthetases class I (R)	1	1
PF00753	Metallo-beta-lactamase superfamily	1	0
PF00763	Tetrahydrofolate dehydrogenase/cyclohydrolase, catalytic domain	1	0
PF00772	DnaB-like helicase N terminal domain	26	14
PF00777	Glycosyltransferase family 29 (sialyltransferase)	12	8
PF00793	DAHP synthetase I family	20	7
PF00805	Pentapeptide repeats (8 copies)	11	8
PF00817	impB/mucB/samB family	12	0
PF00833	Ribosomal S17	1	0
PF00847	AP2 domain	6	4
PF00848	Ring hydroxylating alpha subunit (catalytic domain)	6	3
PF00852	Glycosyltransferase family 10 (fucosyltransferase) C-term	20	11
PF00856	SET domain	87	7
PF00872	Transposase, Mutator family	21	0
PF00873	AcrB/AcrD/AcrF family	1	0
PF00877	NlpC/P60 family	24	6
PF00881	Nitroreductase family	1	0
PF00884	Sulfatase	1	0
PF00885	6,7-dimethyl-8-ribityllumazine synthase	1	0
PF00892	EamA-like transporter family	1	0
PF00899	ThiF family	1	1
PF00905	Penicillin binding protein transpeptidase domain	1	1
PF00908	dTDP-4-dehydrorhamnose 3,5-epimerase	16	3
PF00909	Ammonium Transporter Family	2	1
PF00919	Uncharacterized protein family UPF0004	1	1
PF00923	Transaldolase/Fructose-6-phosphate aldolase	134	20
PF00924	Mechanosensitive ion channel	7	3
PF00926	3,4-dihydroxy-2-butanone 4-phosphate synthase	2	0
PF00929	Exonuclease	9	2
PF00932	Lamin Tail Domain	1	0
PF00940	DNA-dependent RNA polymerase	116	53
PF00953	Glycosyl transferase family 4	1	0
PF00959	Phage lysozyme	265	56
PF00961	LAGLIDADG endonuclease	121	8
PF00963	Cohesin domain	1	0
PF00970	Oxidoreductase FAD-binding domain	1	0
PF00984	UDP-glucose/GDP-mannose dehydrogenase family, central domain	54	17
PF00986	DNA gyrase B subunit, carboxyl terminus	3	0
PF00989	PAS fold	2	0
PF00990	Diguanylate cyclase, GGDEF domain	1	0
PF00994	Probable molybdopterin binding domain	1	0
PF01018	GTP1/OBG	1	0
PF01020	Ribosomal L40e family	1	0
PF01022	Bacterial regulatory protein, arsR family	1	0
PF01041	DegT/DnrJ/EryC1/StrS aminotransferase family	47	23
PF01048	Phosphorylase superfamily	2	2
PF01050	Mannose-6-phosphate isomerase	54	9
PF01051	Initiator Replication protein	1	0
PF01063	Amino-transferase class IV	2	1
PF01068	ATP dependent DNA ligase domain	189	51
PF01075	Glycosyltransferase family 9 (heptosyltransferase)	5	3
PF01079	Hint module	2	1
PF01096	Transcription factor S-II (TFIIS)	1	1
PF01106	NifU-like domain	51	4
PF01126	Heme oxygenase	53	2
PF01149	Formamidopyrimidine-DNA glycosylase N-terminal domain	4	2
PF01161	Phosphatidylethanolamine-binding protein	2	2
PF01165	Ribosomal protein S21	39	5
PF01176	Translation initiation factor 1A / IF-1	10	4
PF01212	Beta-eliminating lyase	1	0
PF01223	DNA/RNA non-specific endonuclease	3	2
PF01225	Mur ligase family, catalytic domain	1	0
PF01227	GTP cyclohydrolase I	28	3
PF01230	HIT domain	2	0
PF01232	Mannitol dehydrogenase Rossmann domain	1	0
PF01235	Sodium:alanine symporter family	2	0
PF01242	6-pyruvoyl tetrahydropterin synthase	35	7
PF01243	Pyridoxamine 5'-phosphate oxidase	1	0
PF01259	SAICAR synthetase	5	0
PF01266	FAD dependent oxidoreductase	1	0
PF01281	Ribosomal protein L9, N-terminal domain	1	1
PF01327	Polypeptide deformylase	99	10
PF01329	Pterin 4 alpha carbinolamine dehydratase	1	0
PF01343	Peptidase family S49	2	1
PF01367	5'-3' exonuclease, C-terminal SAM fold	24	7
PF01368	DHH family	7	5
PF01370	NAD dependent epimerase/dehydratase family	188	53
PF01371	Trp repressor protein	1	0
PF01380	SIS domain	5	0
PF01381	Helix-turn-helix	65	31
PF01391	Collagen triple helix repeat (20 copies)	112	81
PF01402	Ribbon-helix-helix protein, copG family	24	8
PF01408	Oxidoreductase family, NAD-binding Rossmann fold	1	1
PF01411	tRNA synthetases class II (A)	1	0
PF01418	Helix-turn-helix domain, rpiR family	1	0
PF01420	Type I restriction modification DNA specificity domain	4	4
PF01434	Peptidase family M41	1	1
PF01443	Viral (Superfamily 1) RNA helicase	1	0
PF01451	Low molecular weight phosphotyrosine protein phosphatase	1	0
PF01453	D-mannose binding lectin	5	1
PF01458	Uncharacterized protein family (UPF0051)	2	0
PF01464	Transglycosylase SLT domain	17	7
PF01467	Cytidylyltransferase-like	153	46
PF01471	Putative peptidoglycan binding domain	41	8
PF01476	LysM domain	25	8
PF01484	Nematode cuticle collagen N-terminal domain	1	0
PF01494	FAD binding domain	1	0
PF01501	Glycosyl transferase family 8	4	2
PF01503	Phosphoribosyl-ATP pyrophosphohydrolase	113	33
PF01507	Phosphoadenosine phosphosulfate reductase family	22	8
PF01510	N-acetylmuramoyl-L-alanine amidase	164	52
PF01520	N-acetylmuramoyl-L-alanine amidase	5	0
PF01521	Iron-sulphur cluster biosynthesis	100	16
PF01522	Polysaccharide deacetylase	2	2
PF01526	Tn3 transposase DDE domain	1	1
PF01527	Transposase	3	0
PF01531	Glycosyl transferase family 11	73	21
PF01541	GIY-YIG catalytic domain	13	7
PF01546	Peptidase family M20/M25/M40	5	2
PF01547	Bacterial extracellular solute-binding protein	1	0
PF01551	Peptidase family M23	9	7
PF01555	DNA methylase	194	50
PF01556	DnaJ C terminal domain	3	0
PF01564	Spermine/spermidine synthase domain	2	2
PF01569	PAP2 superfamily	66	20
PF01583	Adenylylsulphate kinase	13	5
PF01592	NifU-like N terminal domain	88	17
PF01596	O-methyltransferase	1	0
PF01609	Transposase DDE domain	2	0
PF01612	3'-5' exonuclease	419	145
PF01625	Peptide methionine sulfoxide reductase	1	0
PF01636	Phosphotransferase enzyme family	1	0
PF01641	SelR domain	2	0
PF01648	4'-phosphopantetheinyl transferase superfamily	7	0
PF01653	NAD-dependent DNA ligase adenylation domain	12	4
PF01656	CobQ/CobB/MinD/ParA nucleotide binding domain	1	0
PF01661	Macro domain	1	1
PF01695	IstB-like ATP binding protein	7	3
PF01697	Glycosyltransferase family 92	1	0
PF01702	Queuine tRNA-ribosyltransferase	1	0
PF01712	Deoxynucleoside kinase	2	0
PF01726	LexA DNA binding domain	24	8
PF01743	Poly A polymerase head domain	7	1
PF01751	Toprim domain	4	0
PF01755	Glycosyltransferase family 25 (LPS biosynthesis protein)	50	25
PF01761	3-dehydroquinate synthase	1	0
PF01764	Lipase (class 3)	31	8
PF01786	Alternative oxidase	91	8
PF01797	Transposase IS200 like	1	0
PF01807	CHC2 zinc finger	16	5
PF01808	AICARFT/IMPCHase bienzyme	2	0
PF01818	Bacteriophage translational regulator	195	27
PF01832	Mannosyl-glycoprotein endo-beta-N-acetylglucosaminidase	56	8
PF01833	IPT/TIG domain	14	3
PF01841	Transglutaminase-like superfamily	1	0
PF01844	HNH endonuclease	45	14
PF01870	Archaeal holliday junction resolvase (hjc)	18	4
PF01882	Protein of unknown function DUF58	1	0
PF01883	Iron-sulfur cluster assembly protein	33	1
PF01895	PhoU domain	2	0
PF01909	Nucleotidyltransferase domain	1	0
PF01916	Deoxyhypusine synthase	1	0
PF01926	50S ribosome-binding GTPase	9	0
PF01930	Domain of unknown function DUF83	2	1
PF01966	HD domain	2	0
PF01973	Protein of unknown function DUF115	34	9
PF01979	Amidohydrolase family	1	0
PF01982	Domain of unknown function DUF120	1	0
PF01986	Domain of unknown function DUF123	1	0
PF01988	VIT family	1	0
PF02002	TFIIE alpha subunit	2	0
PF02005	N2,N2-dimethylguanosine tRNA methyltransferase	1	0
PF02014	Reeler domain	1	1
PF02018	Carbohydrate binding domain	12	6
PF02021	Uncharacterised protein family UPF0102	11	7
PF02037	SAP domain	21	8
PF02080	TrkA-C domain	1	0
PF02082	Transcriptional regulator	1	1
PF02086	D12 class N6 adenine-specific DNA methyltransferase	123	15
PF02142	MGS-like domain	3	1
PF02146	Sir2 family	1	0
PF02151	UvrB/uvrC motif	4	1
PF02169	LPP20 lipoprotein	1	0
PF02178	AT hook motif	18	4
PF02195	ParB-like nuclease domain	63	14
PF02204	Vacuolar sorting protein 9 (VPS9) domain	1	0
PF02223	Thymidylate kinase	6	0
PF02229	Transcriptional Coactivator p15 (PC4)	12	4
PF02261	Aspartate decarboxylase	3	3
PF02272	DHHA1 domain	2	2
PF02305	Capsid protein (F protein)	3	0
PF02306	Major spike protein (G protein)	1	0
PF02310	B12 binding domain	4	1
PF02311	AraC-like ligand binding domain	1	0
PF02347	Glycine cleavage system P-protein	19	6
PF02348	Cytidylyltransferase	19	9
PF02350	UDP-N-acetylglucosamine 2-epimerase	1	0
PF02355	Protein export membrane protein	1	0
PF02357	Transcription termination factor nusG	1	0
PF02374	Anion-transporting ATPase	1	0
PF02384	N-6 DNA Methylase	2	2
PF02412	Thrombospondin type 3 repeat	3	3
PF02434	Fringe-like	1	1
PF02463	RecF/RecN/SMC N terminal domain	30	8
PF02467	Transcription factor WhiB	2	0
PF02468	Photosystem II reaction centre N protein (psbN)	100	4
PF02481	DNA recombination-mediator protein A	1	0
PF02486	Replication initiation factor	2	0
PF02498	BRO family, N-terminal domain	1	1
PF02502	Ribose/Galactose Isomerase	4	3
PF02511	Thymidylate synthase complementing protein	210	44
PF02518	Histidine kinase-, DNA gyrase B-, and HSP90-like ATPase	32	0
PF02525	Flavodoxin-like fold	1	1
PF02540	NAD synthase	21	4
PF02543	Carbamoyltransferase N-terminus	39	16
PF02544	3-oxo-5-alpha-steroid 4-dehydrogenase	1	0
PF02548	Ketopantoate hydroxymethyltransferase	6	4
PF02556	Preprotein translocase subunit SecB	4	1
PF02557	D-alanyl-D-alanine carboxypeptidase	6	3
PF02562	PhoH-like protein	169	41
PF02563	Polysaccharide biosynthesis/export protein	2	0
PF02566	OsmC-like protein	1	0
PF02567	Phenazine biosynthesis-like protein	1	0
PF02569	Pantoate-beta-alanine ligase	1	0
PF02574	Homocysteine S-methyltransferase	1	0
PF02576	RimP N-terminal domain	1	0
PF02585	GlcNAc-PI de-N-acetylase	2	2
PF02592	Putative vitamin uptake transporter	5	0
PF02599	Global regulator protein family	1	1
PF02604	Antitoxin Phd_YefM, type II toxin-antitoxin system	10	3
PF02609	Exonuclease VII small subunit	1	0
PF02618	YceG-like family	7	0
PF02622	Uncharacterized ACR, COG1678	1	0
PF02643	Uncharacterized ACR, COG1430	11	2
PF02649	Type I GTP cyclohydrolase folE2	4	1
PF02657	Fe-S metabolism associated domain	19	3
PF02668	Taurine catabolism dioxygenase TauD, TfdA family	20	4
PF02672	CP12 domain	75	8
PF02675	S-adenosylmethionine decarboxylase	87	12
PF02690	Na+/Pi-cotransporter	13	1
PF02700	Phosphoribosylformylglycinamidine (FGAM) synthase	6	0
PF02706	Chain length determinant protein	2	0
PF02709	N-terminal domain of galactosyltransferase	9	2
PF02719	Polysaccharide biosynthesis protein	1	0
PF02729	Aspartate/ornithine carbamoyltransferase, carbamoyl-P binding domain	1	0
PF02732	ERCC4 domain	5	3
PF02739	5'-3' exonuclease, N-terminal resolvase-like domain	215	77
PF02742	Iron dependent repressor, metal binding and dimerisation domain	1	1
PF02767	DNA polymerase III beta subunit, central domain	4	1
PF02768	DNA polymerase III beta subunit, C-terminal domain	4	1
PF02769	AIR synthase related protein, C-terminal domain	24	1
PF02772	S-adenosylmethionine synthetase, central domain	5	1
PF02773	S-adenosylmethionine synthetase, C-terminal domain	6	1
PF02775	Thiamine pyrophosphate enzyme, C-terminal TPP binding domain	9	6
PF02776	Thiamine pyrophosphate enzyme, N-terminal TPP binding domain	9	6
PF02777	Iron/manganese superoxide dismutases, C-terminal domain	7	2
PF02779	Transketolase, pyrimidine binding domain	11	2
PF02781	Glucose-6-phosphate dehydrogenase, C-terminal domain	43	8
PF02786	Carbamoyl-phosphate synthase L chain, ATP binding domain	1	0
PF02789	Cytosol aminopeptidase family, N-terminal domain	1	0
PF02794	RTX toxin acyltransferase family	18	5
PF02796	Helix-turn-helix domain of resolvase	12	3
PF02801	Beta-ketoacyl synthase, C-terminal domain	28	1
PF02810	SEC-C motif	2	0
PF02811	PHP domain	4	1
PF02817	e3 binding domain	1	0
PF02826	D-isomer specific 2-hydroxyacid dehydrogenase, NAD binding domain	3	0
PF02861	Clp amino terminal domain, pathogenicity island component	14	10
PF02867	Ribonucleotide reductase, barrel domain	759	324
PF02875	Mur ligase family, glutamate ligase domain	2	0
PF02878	Phosphoglucomutase/phosphomannomutase, alpha/beta/alpha domain I	2	0
PF02879	Phosphoglucomutase/phosphomannomutase, alpha/beta/alpha domain II	2	0
PF02880	Phosphoglucomutase/phosphomannomutase, alpha/beta/alpha domain III	3	0
PF02882	Tetrahydrofolate dehydrogenase/cyclohydrolase, NAD(P)-binding domain	1	0
PF02897	Prolyl oligopeptidase, N-terminal beta-propeller domain	1	0
PF02899	Phage integrase, N-terminal SAM-like domain	7	2
PF02915	Rubrerythrin	2	0
PF02916	DNA polymerase processivity factor	2	1
PF02945	Recombination endonuclease VII	49	17
PF02954	Bacterial regulatory protein, Fis family	7	2
PF03009	Glycerophosphoryl diester phosphodiesterase family	2	1
PF03013	Pyrimidine dimer DNA glycosylase	3	0
PF03016	Exostosin family	2	1
PF03050	Transposase IS66 family	1	0
PF03054	tRNA methyl transferase	1	0
PF03060	Nitronate monooxygenase	1	0
PF03061	Thioesterase superfamily	1	0
PF03102	NeuB family	4	0
PF03104	DNA polymerase family B, exonuclease domain	97	37
PF03118	Bacterial RNA polymerase, alpha chain C terminal domain	2	1
PF03119	NAD-dependent DNA ligase C4 zinc finger domain	1	0
PF03120	NAD-dependent DNA ligase OB-fold domain	10	2
PF03150	Di-haem cytochrome c peroxidase	1	1
PF03160	Calx-beta domain	7	2
PF03167	Uracil DNA glycosylase superfamily	9	4
PF03170	Bacterial cellulose synthase subunit	1	1
PF03175	DNA polymerase type B, organellar and viral	1	1
PF03215	Rad17 cell cycle checkpoint protein	1	0
PF03237	Terminase-like family	552	168
PF03275	UDP-galactopyranose mutase	4	2
PF03279	Bacterial lipid A biosynthesis acyltransferase	1	1
PF03330	Lytic transglycolase	5	3
PF03332	Eukaryotic phosphomannomutase	29	8
PF03335	Phage tail fibre repeat	12	12
PF03354	Phage Terminase	31	12
PF03372	Endonuclease/Exonuclease/phosphatase family	2	0
PF03374	Phage antirepressor protein KilAC domain	1	1
PF03382	Mycoplasma protein of unknown function, DUF285	52	41
PF03414	Glycosyltransferase family 6	12	4
PF03420	Prohead core protein serine protease	188	38
PF03446	NAD binding domain of 6-phosphogluconate dehydrogenase	41	8
PF03452	Anp1	2	0
PF03462	PCRF domain	1	0
PF03477	ATP cone domain	53	20
PF03480	Bacterial extracellular solute-binding protein, family 7	1	1
PF03483	B3/4 domain	1	0
PF03496	ADP-ribosyltransferase exoenzyme	3	1
PF03567	Sulfotransferase family	9	2
PF03592	Terminase small subunit	270	61
PF03629	Carbohydrate esterase, sialic acid-specific acetylesterase	20	13
PF03692	Putative zinc- or iron-chelating domain	3	0
PF03713	Domain of unknown function (DUF305)	1	0
PF03720	UDP-glucose/GDP-mannose dehydrogenase family, UDP binding domain	7	0
PF03721	UDP-glucose/GDP-mannose dehydrogenase family, NAD binding domain	51	17
PF03781	Sulfatase-modifying factor enzyme 1	4	0
PF03783	Curli production assembly/transport component CsgG	102	26
PF03796	DnaB-like helicase C terminal domain	675	278
PF03819	MazG nucleotide pyrophosphohydrolase domain	380	96
PF03837	RecT family	10	4
PF03851	UV-endonuclease UvdE	9	2
PF03864	Phage major capsid protein E	4	0
PF03865	Haemolysin secretion/activation protein ShlB/FhaC/HecB	1	1
PF03881	Fructosamine kinase	1	0
PF03889	Domain of unknown function	9	1
PF03903	Phage T4 tail fibre	1	1
PF03906	Phage T7 tail fibre protein	81	42
PF03948	Ribosomal protein L9, C-terminal domain	1	1
PF03965	Penicillinase repressor	1	1
PF03979	Sigma-70 factor, region 1.1	2	1
PF03983	SLA1 homology domain 1, SHD1	3	0
PF04002	RadC-like JAB domain	2	0
PF04017	Domain of unknown function (DUF366)	8	2
PF04018	Domain of unknown function (DUF368)	1	0
PF04055	Radical SAM superfamily	48	20
PF04095	Nicotinate phosphoribosyltransferase (NAPRTase) family	2	2
PF04098	Rad52/22 family double-strand break repair protein	12	3
PF04165	Protein of unknown function (DUF401)	4	0
PF04218	CENP-B N-terminal DNA-binding domain	1	1
PF04221	RelB antitoxin	1	0
PF04231	Endonuclease I	1	1
PF04233	Phage Mu protein F like protein	45	20
PF04285	Protein of unknown function (DUF444)	3	2
PF04293	SpoVR like protein	1	1
PF04297	Putative helix-turn-helix protein, YlxM / p13 like	1	1
PF04308	Ribonuclease H-like	1	1
PF04315	Elongation factor P hydroxylase	1	1
PF04321	RmlD substrate binding domain	17	10
PF04338	Protein of unknown function, DUF481	2	0
PF04377	Arginine-tRNA-protein transferase, C terminus	5	2
PF04381	Putative exonuclease, RdgC	1	1
PF04383	KilA-N domain	2	1
PF04389	Peptidase family M28	1	0
PF04397	LytTr DNA-binding domain	1	0
PF04404	ERF superfamily	336	98
PF04434	SWIM zinc finger	1	0
PF04448	Protein of unknown function (DUF551)	7	4
PF04466	Phage terminase large subunit	141	61
PF04471	Restriction endonuclease	7	2
PF04485	Phycobilisome degradation protein nblA	7	2
PF04488	Glycosyltransferase sugar-binding region containing DXD motif	1	1
PF04492	Bacteriophage replication protein O	2	0
PF04519	Polymer-forming cytoskeletal	3	3
PF04539	Sigma-70 region 3	12	2
PF04542	Sigma-70 region 2	98	23
PF04545	Sigma-70, region 4	88	27
PF04546	Sigma-70, non-essential region	2	0
PF04577	Protein of unknown function (DUF563)	7	2
PF04586	Caudovirus prohead serine protease	95	39
PF04606	Ogr/Delta-like zinc finger	1	1
PF04665	Poxvirus A32 protein	4	2
PF04675	DNA ligase N terminus	1	1
PF04679	ATP dependent DNA ligase C terminal region	1	1
PF04687	Microvirus H protein (pilot protein)	1	0
PF04703	FaeA-like protein	3	0
PF04717	Type VI secretion system, phage-baseplate injector	4	2
PF04724	Glycosyltransferase family 17	3	3
PF04760	Translation initiation factor IF-2, N-terminal region	1	0
PF04765	Protein of unknown function (DUF616)	2	2
PF04773	FecR protein	70	26
PF04820	Tryptophan halogenase	63	7
PF04848	Poxvirus A22 protein	1	1
PF04851	Type III restriction enzyme, res subunit	174	55
PF04860	Phage portal protein	164	72
PF04865	Baseplate J-like protein	6	3
PF04883	Bacteriophage HK97-gp10, putative tail-component	41	15
PF04934	MED6 mediator sub complex component	2	0
PF04965	Gene 25-like lysozyme	132	31
PF04973	Nicotinamide mononucleotide transporter	1	0
PF04984	Phage tail sheath protein subtilisin-like domain	87	25
PF04985	Phage tail tube protein FII	4	2
PF04989	Cephalosporin hydroxylase	1	0
PF05014	Nucleoside 2-deoxyribosyltransferase	9	5
PF05036	Sporulation related domain	1	0
PF05037	Protein of unknown function (DUF669)	16	6
PF05048	Periplasmic copper-binding protein (NosD)	1	1
PF05050	Methyltransferase FkbM domain	35	13
PF05063	MT-A70	21	7
PF05065	Phage capsid family	120	46
PF05069	Phage virion morphogenesis family	2	1
PF05100	Phage minor tail protein L	30	5
PF05105	Bacteriophage holin family	3	2
PF05106	Phage holin family (Lysis protein S)	2	2
PF05118	Aspartyl/Asparaginyl beta-hydroxylase	86	7
PF05119	Phage terminase, small subunit	16	5
PF05125	Phage major capsid protein, P2 family	1	1
PF05127	Helicase	9	5
PF05133	Phage portal protein, SPP1 Gp6-like	10	3
PF05135	Phage gp6-like head-tail connector protein	65	28
PF05136	Phage portal protein, lambda family	30	8
PF05138	Phenylacetic acid catabolic protein	1	0
PF05144	Phage replication protein CRI	3	0
PF05152	Protein of unknown function (DUF705)	1	0
PF05155	Phage X family	2	0
PF05159	Capsule polysaccharide biosynthesis protein	1	0
PF05175	Methyltransferase small domain	1	0
PF05203	Hom_end-associated Hint	1	0
PF05221	S-adenosyl-L-homocysteine hydrolase	4	1
PF05226	CHASE2 domain	47	19
PF05257	CHAP domain	1	0
PF05258	Protein of unknown function (DUF721)	2	0
PF05265	Protein of unknown function (DUF723)	2	2
PF05268	Phage tail fibre adhesin Gp38	2	0
PF05269	Bacteriophage CII protein	1	1
PF05272	Virulence-associated protein E	13	7
PF05284	Protein of unknown function (DUF736)	3	2
PF05345	Putative Ig domain	34	4
PF05354	Phage Head-Tail Attachment	5	2
PF05367	Phage endonuclease I	308	84
PF05396	Phage T7 capsid assembly protein	65	27
PF05433	Glycine zipper 2TM domain	25	3
PF05488	PAAR motif	26	1
PF05489	Phage Tail Protein X	1	1
PF05491	Holliday junction DNA helicase ruvB C-terminus	1	0
PF05496	Holliday junction DNA helicase ruvB N-terminus	1	0
PF05521	Phage head-tail joining protein	65	25
PF05534	HicB family	2	0
PF05551	Zinc-binding loop region of homing endonuclease	1	0
PF05552	Conserved TM helix	2	0
PF05565	Siphovirus Gp157	4	3
PF05572	Pregnancy-associated plasma protein-A	9	5
PF05577	Serine carboxypeptidase S28	1	0
PF05618	Putative ATP-dependant zinc protease	2	0
PF05637	galactosyl transferase GMA12/MNN10 family	2	2
PF05658	Head domain of trimeric autotransporter adhesin	29	17
PF05686	Glycosyl transferase family 90	1	1
PF05707	Zonular occludens toxin (Zot)	4	0
PF05711	Macrocin-O-methyltransferase (TylF)	4	0
PF05721	Phytanoyl-CoA dioxygenase (PhyH)	5	0
PF05728	Uncharacterised protein family (UPF0227)	1	1
PF05766	Bacteriophage Lambda NinG protein	46	21
PF05768	Glutaredoxin-like domain (DUF836)	2	2
PF05772	NinB protein	11	6
PF05838	Glycosyl hydrolase 108	48	15
PF05840	Bacteriophage replication gene A protein (GPA)	3	0
PF05866	Endodeoxyribonuclease RusA	67	24
PF05869	DNA N-6-adenine-methyltransferase (Dam)	19	4
PF05876	Phage terminase large subunit (GpA)	36	8
PF05926	Phage head completion protein (GPL)	1	1
PF05929	Phage capsid scaffolding protein (GPO) serine peptidase	1	1
PF05930	Prophage CP4-57 regulatory protein (AlpA)	6	1
PF05939	Phage minor tail protein	27	5
PF05941	Chordopoxvirus A20R protein	3	3
PF05944	Phage small terminase subunit	1	1
PF05954	Phage late control gene D protein (GPD)	1	1
PF05996	Ferredoxin-dependent bilin reductase	53	7
PF06048	Domain of unknown function (DUF927)	9	7
PF06056	Putative ATPase subunit of terminase (gpP-like)	3	1
PF06067	Domain of unknown function (DUF932)	123	58
PF06071	Protein of unknown function (DUF933)	4	0
PF06074	Protein of unknown function (DUF935)	2	0
PF06094	Gamma-glutamyl cyclotransferase, AIG2-like	13	11
PF06114	IrrE N-terminal-like domain	7	0
PF06127	Protein of unknown function (DUF962)	1	0
PF06141	Phage minor tail protein U	2	0
PF06147	Protein of unknown function (DUF968)	19	4
PF06199	Phage tail tube protein	72	37
PF06206	CpeT/CpcT family (DUF1001)	67	9
PF06233	Usg-like family	2	0
PF06246	Isy1-like splicing family	1	0
PF06252	Protein of unknown function (DUF1018)	1	1
PF06322	Phage NinH protein	2	0
PF06323	Phage antitermination protein Q	1	0
PF06339	Ectoine synthase	2	0
PF06356	Protein of unknown function (DUF1064)	239	71
PF06378	Protein of unknown function (DUF1071)	40	16
PF06381	Protein of unknown function (DUF1073)	5	4
PF06413	Neugrin	1	0
PF06414	Zeta toxin	10	2
PF06433	Methylamine dehydrogenase heavy chain (MADH)	1	0
PF06508	Queuosine biosynthesis protein QueC	18	4
PF06528	Phage P2 GpE	1	1
PF06559	2'-deoxycytidine 5'-triphosphate deaminase (DCD)	2	0
PF06568	Domain of unknown function (DUF1127)	26	6
PF06685	Protein of unknown function (DUF1186)	1	0
PF06714	Gp5 N-terminal OB domain	33	10
PF06715	Gp5 C-terminal repeat (3 copies)	1	0
PF06725	3D domain	2	0
PF06737	Transglycosylase-like domain	2	2
PF06745	KaiC	32	7
PF06750	Bacterial Peptidase A24 N-terminal domain	1	0
PF06763	Prophage minor tail protein Z (GPZ)	2	1
PF06781	Cell division protein CrgA	1	0
PF06791	Prophage tail length tape measure protein	5	3
PF06798	PrkA serine protein kinase C-terminal domain	2	1
PF06827	Zinc finger found in FPG and IleRS	2	1
PF06831	Formamidopyrimidine-DNA glycosylase H2TH domain	4	2
PF06841	T4-like virus tail tube protein gp19	87	24
PF06868	Protein of unknown function (DUF1257)	5	0
PF06891	P2 phage tail completion protein R (GpR)	1	1
PF06941	5' nucleotidase, deoxy (Pyrimidine), cytosolic type C protein (NT5C)	22	6
PF06945	Protein of unknown function (DUF1289)	13	6
PF06950	Protein of unknown function (DUF1293)	2	0
PF06992	Replication protein P	1	0
PF06995	Phage P2 GpU	1	1
PF07012	Curlin associated repeat	21	4
PF07022	Bacteriophage CI repressor helix-turn-helix domain	4	1
PF07030	Protein of unknown function (DUF1320)	1	0
PF07068	Major capsid protein Gp23	289	65
PF07087	Protein of unknown function (DUF1353)	70	9
PF07098	Protein of unknown function (DUF1360)	1	0
PF07102	Protein of unknown function (DUF1364)	20	9
PF07110	EthD domain	2	1
PF07120	Protein of unknown function (DUF1376)	10	4
PF07230	Bacteriophage T4-like capsid assembly protein (Gp20)	197	36
PF07261	Replication initiation and membrane attachment	1	1
PF07275	Antirestriction protein (ArdA)	4	2
PF07282	Putative transposase DNA-binding domain	1	1
PF07394	Protein of unknown function (DUF1501)	6	2
PF07409	Phage protein GP46	1	0
PF07432	Histone H1-like protein Hc1	1	1
PF07453	NUMOD1 domain	1	1
PF07460	NUMOD3 motif (2 copies)	25	9
PF07463	NUMOD4 motif	11	4
PF07471	Phage DNA packaging protein Nu1	2	1
PF07484	Phage Tail Collar Domain	56	15
PF07486	Cell Wall Hydrolase	99	28
PF07498	Rho termination factor, N-terminal domain	2	0
PF07500	Transcription factor S-II (TFIIS), central domain	1	1
PF07505	Protein of unknown function (DUF5131)	1	0
PF07508	Recombinase	4	2
PF07583	Protein of unknown function (DUF1549)	2	1
PF07587	Protein of unknown function (DUF1553)	2	1
PF07591	Pretoxin HINT domain	1	0
PF07602	Protein of unknown function (DUF1565)	2	0
PF07642	Putative beta-barrel porin-2, OmpL-like. bbp2	1	1
PF07650	KH domain	1	0
PF07659	Domain of Unknown Function (DUF1599)	24	2
PF07661	MORN repeat variant	3	0
PF07669	Eco57I restriction-modification methylase	1	0
PF07681	DoxX	32	4
PF07687	Peptidase dimerisation domain	1	0
PF07690	Major Facilitator Superfamily	2	0
PF07691	PA14 domain	5	2
PF07700	Haem-NO-binding	1	0
PF07705	CARDB	1	1
PF07715	TonB-dependent Receptor Plug Domain	7	1
PF07716	Basic region leucine zipper	2	2
PF07722	Peptidase C26	1	0
PF07724	AAA domain (Cdc48 subfamily)	7	4
PF07728	AAA domain (dynein-related subfamily)	85	27
PF07733	Bacterial DNA polymerase III alpha subunit	10	3
PF07743	HSCB C-terminal oligomerisation domain	2	0
PF07750	GcrA cell cycle regulator	1	1
PF07799	Protein of unknown function (DUF1643)	4	0
PF07847	PCO_ADO	3	0
PF07867	Protein of unknown function (DUF1654)	1	1
PF07878	CopG-like RHH_1 or ribbon-helix-helix domain, RHH_5	2	0
PF07880	Bacteriophage T4 gp9/10-like protein	20	9
PF07883	Cupin domain	55	17
PF07896	Protein of unknown function (DUF1674)	3	2
PF07922	Glycosyltransferase family 52	1	0
PF07963	Prokaryotic N-terminal methylation motif	10	1
PF07978	NIPSNAP	2	0
PF08007	Cupin superfamily protein	38	11
PF08042	PqqA family	1	0
PF08125	Mannitol dehydrogenase C-terminal domain	1	0
PF08181	DegQ (SacQ) family	5	0
PF08240	Alcohol dehydrogenase GroES-like domain	4	1
PF08241	Methyltransferase domain	21	10
PF08245	Mur ligase middle domain	3	0
PF08273	Zinc-binding domain of primase-helicase	10	5
PF08275	DNA primase catalytic core, N-terminal domain	27	7
PF08279	HTH domain	38	18
PF08281	Sigma-70, region 4	9	1
PF08282	haloacid dehalogenase-like hydrolase	4	4
PF08291	Peptidase M15	769	171
PF08298	PrkA AAA domain	2	1
PF08299	Bacterial dnaA protein helix-turn-helix	192	77
PF08378	Nuclease-related domain	2	0
PF08401	Domain of unknown function (DUF1738)	12	7
PF08402	TOBE domain	1	0
PF08406	CbbQ/NirQ/NorQ C-terminal	76	16
PF08410	Domain of unknown function (DUF1737)	5	2
PF08421	Putative zinc binding domain	1	0
PF08423	Rad51	2	1
PF08443	RimK-like ATP-grasp domain	6	2
PF08447	PAS fold	2	0
PF08450	SMP-30/Gluconolaconase/LRE-like region	1	0
PF08484	C-methyltransferase C-terminal domain	4	2
PF08495	FIST N domain	1	0
PF08497	Radical SAM N-terminal	1	0
PF08525	Opacity-associated protein A N-terminal motif	4	1
PF08529	NusA N-terminal domain	1	0
PF08534	Redoxin	31	6
PF08535	KorB domain	1	0
PF08542	Replication factor C C-terminal domain	1	0
PF08544	GHMP kinases C terminal	1	0
PF08706	D5 N terminal like	9	1
PF08707	Primase C terminal 2 (PriCT-2)	33	10
PF08708	Primase C terminal 1 (PriCT-1)	58	17
PF08719	Domain of unknown function (DUF1768)	1	1
PF08722	TnsA endonuclease N terminal	88	19
PF08761	dUTPase	2	0
PF08765	Mor transcription activator family	4	1
PF08774	VRR-NUC domain	80	36
PF08792	A2L zinc ribbon domain	1	1
PF08800	VirE N-terminal domain	42	27
PF08804	gp32 DNA binding protein like	104	19
PF08809	Phage related hypothetical protein (DUF1799)	7	3
PF08813	Phage tail tube protein, TTP	6	3
PF08855	Domain of unknown function (DUF1825)	114	11
PF08865	Domain of unknown function (DUF1830)	4	0
PF08993	T4 gene Gp59 loader of gp41 DNA helicase	107	10
PF08994	T4 gene Gp59 loader of gp41 DNA helicase C-term	74	5
PF09090	MIF4G like	1	0
PF09113	Peptide-N-glycosidase F, C terminal	1	0
PF09116	gp45 sliding clamp, C terminal	126	16
PF09152	Domain of unknown function (DUF1937)	3	2
PF09206	Alpha-L-arabinofuranosidase B, catalytic	5	1
PF09215	Bacteriophage T4, Gp8	20	16
PF09250	Bifunctional DNA primase/polymerase, N-terminal	36	14
PF09258	Glycosyl transferase family 64 domain	1	1
PF09293	T4 RNase H, C terminal	29	7
PF09327	Domain of unknown function (DUF1983)	3	2
PF09335	SNARE associated Golgi protein	1	0
PF09343	Conserved hypothetical protein 2217 (DUF2460)	1	0
PF09356	Phage conserved hypothetical protein BR0599	4	1
PF09357	RteC protein	1	0
PF09367	CpeS-like protein	1	1
PF09374	Predicted Peptidoglycan domain	44	15
PF09397	Ftsk gamma domain	1	1
PF09414	RNA ligase	3	1
PF09439	Signal recognition particle receptor beta subunit	4	3
PF09445	RNA cap guanine-N2 methyltransferase	1	0
PF09524	Conserved phage C-terminus (Phg_2220_C)	2	1
PF09550	Phage tail assembly chaperone protein, TAC	6	2
PF09557	Domain of unknown function (DUF2382)	1	0
PF09568	MjaI restriction endonuclease	6	3
PF09588	YqaJ-like viral recombinase domain	43	20
PF09603	Fibrobacter succinogenes major domain (Fib_succ_major)	3	3
PF09612	Bacterial protein of unknown function (HtrL_YibB)	3	3
PF09636	XkdW protein	28	0
PF09643	YopX protein	3	2
PF09669	Phage regulatory protein Rha (Phage_pRha)	2	2
PF09674	Protein of unknown function (DUF2400)	1	0
PF09675	Chlamydia-phage Chp2 scaffold (Chlamy_scaf)	3	0
PF09684	Phage tail protein (Tail_P2_I)	3	2
PF09694	Bacterial protein of unknown function (Gcw_chp)	2	2
PF09718	Lambda phage tail tape-measure protein (Tape_meas_lam_C)	18	6
PF09723	Zinc ribbon domain	26	7
PF09822	ABC-type uncharacterized transport system	1	0
PF09834	Predicted membrane protein (DUF2061)	3	1
PF09931	Uncharacterized conserved protein (DUF2163)	15	6
PF09943	Uncharacterized protein conserved in archaea (DUF2175)	3	0
PF09950	Uncharacterized protein conserved in bacteria (DUF2184)	5	3
PF09954	Uncharacterized protein conserved in bacteria (DUF2188)	1	0
PF09956	Uncharacterized conserved protein (DUF2190)	4	2
PF09967	VWA-like domain (DUF2201)	29	17
PF09979	Uncharacterized protein conserved in bacteria (DUF2213)	5	3
PF10043	Predicted periplasmic lipoprotein (DUF2279)	5	2
PF10055	Uncharacterized small protein (DUF2292)	1	0
PF10065	Uncharacterized conserved protein (DUF2303)	2	1
PF10073	Uncharacterized protein conserved in bacteria (DUF2312)	2	1
PF10076	Uncharacterised protein conserved in bacteria (DUF2313)	1	0
PF10077	Uncharacterized protein conserved in bacteria (DUF2314)	4	0
PF10082	Putative beta-barrel porin 2	1	0
PF10106	Uncharacterized protein conserved in bacteria (DUF2345)	1	1
PF10108	Predicted 3'-5' exonuclease related to the exonuclease domain of PolB	2	1
PF10109	Phage tail assembly chaperone proteins, E, or 41 or 14	2	2
PF10111	Glycosyltransferase like family 2	2	1
PF10123	Mu-like prophage I protein	1	0
PF10124	Mu-like prophage major head subunit gpT	137	32
PF10145	Phage-related minor tail protein	30	20
PF10162	G8 domain	15	14
PF10262	Rdx family	1	0
PF10263	SprT-like family	14	4
PF10397	Adenylosuccinate lyase C-terminus	1	0
PF10410	DnaB-helicase binding domain of primase	1	0
PF10431	C-terminal, D2-small domain, of ClpB protein	8	5
PF10442	FIST C domain	1	0
PF10504	Protein of unknown function (DUF2452)	4	2
PF10531	SLBB domain	2	0
PF10544	T5orf172 domain	39	8
PF10549	ORF11CD3 domain	1	1
PF10555	Phospho-N-acetylmuramoyl-pentapeptide-transferase signature 1	1	0
PF10571	Uncharacterised protein family UPF0547	5	2
PF10590	Pyridoxine 5'-phosphate oxidase C-terminal dimerisation region	1	0
PF10614	Type VIII secretion system (T8SS), CsgF protein	107	27
PF10615	Protein of unknown function (DUF2470)	2	0
PF10651	Domain of unknown function (DUF2479)	7	3
PF10686	Protein of unknown function (DUF2493)	12	1
PF10709	Protein of unknown function (DUF2511)	1	1
PF10734	Protein of unknown function (DUF2523)	4	0
PF10746	Phage holin T7 family, holin superfamily II	1	0
PF10765	Protein of unknown function (DUF2591)	1	0
PF10800	Protein of unknown function (DUF2528)	1	1
PF10861	Protein of Unknown function (DUF2784)	1	1
PF10902	WYL_2, Sm-like SH3 beta-barrel fold	28	7
PF10926	Protein of unknown function (DUF2800)	13	9
PF10979	Protein of unknown function (DUF2786)	2	0
PF10983	Protein of unknown function (DUF2793)	4	3
PF10985	Protein of unknown function (DUF2805)	1	1
PF10991	Protein of unknown function (DUF2815)	34	13
PF11019	Protein of unknown function (DUF2608)	1	1
PF11039	Protein of unknown function (DUF2824)	3	2
PF11041	Protein of unknown function (DUF2612)	1	1
PF11053	Terminase DNA packaging enzyme	76	17
PF11056	Recombination, repair and ssDNA binding protein UvsY	173	24
PF11090	Protein of unknown function (DUF2833)	33	17
PF11091	Tail-tube assembly protein	15	3
PF11134	Phage stabilisation protein	5	4
PF11171	Protein of unknown function (DUF2958)	6	4
PF11189	Protein of unknown function (DUF2973)	121	10
PF11195	Protein of unknown function (DUF2829)	4	0
PF11211	Protein of unknown function (DUF2997)	3	0
PF11246	Base plate wedge protein 53	87	15
PF11284	Protein of unknown function (DUF3085)	4	1
PF11325	Domain of unknown function (DUF3127)	52	23
PF11348	Protein of unknown function (DUF3150)	2	1
PF11351	Holin of 3TMs, for gene-transfer release	220	49
PF11360	Protein of unknown function (DUF3110)	83	15
PF11363	Protein of unknown function (DUF3164)	1	1
PF11367	Protein of unknown function (DUF3168)	40	14
PF11397	Glycosyltransferase (GlcNAc)	6	2
PF11440	DNA alpha-glucosyltransferase	4	3
PF11443	Domain of unknown function (DUF2828)	5	1
PF11450	Protein of unknwon function (DUF3008)	31	4
PF11523	Protein of unknown function (DUF3223)	1	1
PF11551	Outer membrane protein Omp28	1	0
PF11623	NAD(P)H dehydrogenase subunit S	11	0
PF11645	PD-(D/E)XK endonuclease	7	2
PF11649	Virus neck protein	107	23
PF11650	P22 tail accessory factor	3	2
PF11651	P22 coat protein - gene protein 5	169	56
PF11655	Protein of unknown function (DUF2589)	2	2
PF11697	Protein of unknown function (DUF3293)	2	0
PF11750	Protein of unknown function (DUF3307)	2	0
PF11753	Protein of unknwon function (DUF3310)	1018	219
PF11798	IMS family HHH motif	1	0
PF11799	impB/mucB/samB family C-terminal domain	7	0
PF11836	Phage tail tube protein, GTA-gp10	6	1
PF11860	N-acetylmuramidase	1	1
PF11863	Protein of unknown function (DUF3383)	1	1
PF11907	Domain of unknown function (DUF3427)	1	0
PF11913	Protein of unknown function (DUF3431)	2	1
PF11922	Domain of unknown function (DUF3440)	5	1
PF11953	Domain of unknown function (DUF3470)	2	0
PF11962	Peptidase_G2, IMC autoproteolytic cleavage domain	6	1
PF11964	SpoIIAA-like	1	1
PF11985	Protein of unknown function (DUF3486)	2	1
PF11987	Translation-initiation factor 2	1	0
PF12083	Domain of unknown function (DUF3560)	3	3
PF12098	Protein of unknown function (DUF3574)	57	1
PF12146	Serine aminopeptidase, S33	1	0
PF12167	Arm DNA-binding domain	5	4
PF12195	Beta barrel domain of bacteriophage endosialidase	6	6
PF12217	Catalytic beta propeller domain of bacteriophage endosialidase	3	0
PF12224	Putative amidoligase enzyme	4	2
PF12228	Protein of unknown function (DUF3604)	1	0
PF12236	Bacteriophage head to tail connecting protein	296	93
PF12322	T4 bacteriophage base plate protein	134	22
PF12385	Papain-like cysteine protease AvrRpt2	5	2
PF12399	Branched-chain amino acid ATP-binding cassette transporter	3	0
PF12518	Protein of unknown function	34	19
PF12541	Protein of unknown function (DUF3737)	1	1
PF12571	Phage tail-collar fibre protein	9	3
PF12626	Polymerase A arginine-rich C-terminus	1	0
PF12627	Probable RNA and SrmB- binding site of polymerase A	3	0
PF12643	MazG-like family	3	0
PF12651	Ribbon-helix-helix domain	1	0
PF12679	ABC-2 family transporter protein	1	0
PF12684	PDDEXK-like domain of unknown function (DUF3799)	427	139
PF12694	Putative molybdenum carrier	3	0
PF12699	phiKZ-like phage internal head proteins	2	2
PF12705	PD-(D/E)XK nuclease superfamily	307	72
PF12708	Pectate lyase superfamily protein	5	3
PF12728	Helix-turn-helix domain	23	10
PF12738	twin BRCT domain	2	1
PF12760	Transposase zinc-ribbon domain	1	0
PF12789	Phage tail repeat like	3	3
PF12800	4Fe-4S binding domain	1	0
PF12802	MarR family	2	0
PF12804	MobA-like NTP transferase domain	8	0
PF12808	Micro-tubular organiser Mto1 C-term Mto2-binding region	1	0
PF12810	Glycine rich protein	2	0
PF12826	Helix-hairpin-helix motif	3	2
PF12833	Helix-turn-helix domain	1	0
PF12836	Helix-hairpin-helix motif	20	3
PF12838	4Fe-4S dicluster domain	4	1
PF12843	Putative quorum-sensing-regulated virulence factor	3	1
PF12844	Helix-turn-helix domain	7	3
PF12848	ABC transporter	2	0
PF12849	PBP superfamily domain	6	1
PF12850	Calcineurin-like phosphoesterase superfamily domain	26	11
PF12851	Oxygenase domain of the 2OGFeDO superfamily	1	0
PF12879	SICA C-terminal inner membrane domain	1	0
PF12917	HD containing hydrolase-like enzyme	1	0
PF12957	Domain of unknown function (DUF3846)	89	15
PF12961	Domain of Unknown Function with PDB structure (DUF3850)	1	1
PF12976	Domain of Unknown Function with PDB structure (DUF3860)	1	1
PF12989	Domain of unknown function, B. Theta Gene description (DUF3873)	1	0
PF13004	Putative binding domain, N-terminal	3	2
PF13022	Helix-turn-helix of insertion element transposase	6	1
PF13023	HD domain	1	0
PF13090	Polyphosphate kinase C-terminal domain	1	0
PF13091	PLD-like domain	1	0
PF13098	Thioredoxin-like domain	1	0
PF13102	Phage integrase SAM-like domain	9	6
PF13148	Protein of unknown function (DUF3987)	8	4
PF13155	Toprim-like	298	133
PF13174	Tetratricopeptide repeat	1	0
PF13175	AAA ATPase domain	3	0
PF13177	DNA polymerase III, delta subunit	11	1
PF13180	PDZ domain	8	0
PF13184	NusA-like KH domain	1	0
PF13185	GAF domain	1	0
PF13186	Iron-sulfur cluster-binding domain	18	13
PF13192	Thioredoxin domain	1	0
PF13193	AMP-binding enzyme C-terminal domain	3	1
PF13202	EF hand	6	0
PF13203	Putative metallopeptidase domain	32	18
PF13223	Protein of unknown function (DUF4031)	1	1
PF13229	Right handed beta helix region	3	3
PF13230	Glutamine amidotransferases class-II	4	4
PF13238	AAA domain	2	2
PF13245	AAA domain	218	49
PF13252	Protein of unknown function (DUF4043)	3	1
PF13262	Protein of unknown function (DUF4054)	5	3
PF13264	Domain of unknown function (DUF4055)	22	7
PF13274	Protein of unknown function (DUF4065)	1	0
PF13276	HTH-like domain	1	0
PF13302	Acetyltransferase (GNAT) domain	1	1
PF13306	Leucine rich repeats (6 copies)	2	2
PF13307	Helicase C-terminal domain	1	1
PF13328	HD domain	3	2
PF13353	4Fe-4S single cluster domain	13	7
PF13356	Arm DNA-binding domain	4	3
PF13361	UvrD-like helicase C-terminal domain	269	54
PF13362	Toprim domain	10	5
PF13365	Trypsin-like peptidase domain	8	0
PF13384	Homeodomain-like domain	14	7
PF13385	Concanavalin A-like lectin/glucanases superfamily	318	116
PF13391	HNH endonuclease	1	0
PF13392	HNH endonuclease	114	23
PF13394	4Fe-4S single cluster domain	40	8
PF13395	HNH endonuclease	3	3
PF13396	Phospholipase_D-nuclease N-terminal	2	0
PF13401	AAA domain	2	2
PF13412	Winged helix-turn-helix DNA-binding	3	1
PF13419	Haloacid dehalogenase-like hydrolase	4	1
PF13420	Acetyltransferase (GNAT) domain	1	0
PF13426	PAS domain	2	0
PF13438	Domain of unknown function (DUF4113)	6	0
PF13439	Glycosyltransferase Family 4	4	3
PF13442	Cytochrome C oxidase, cbb3-type, subunit III	5	0
PF13443	Cro/C1-type HTH DNA-binding domain	7	6
PF13449	Esterase-like activity of phytase	1	1
PF13450	NAD(P)-binding Rossmann-like domain	3	2
PF13455	Meiotically up-regulated gene 113	3	0
PF13459	4Fe-4S single cluster domain	13	1
PF13463	Winged helix DNA-binding domain	1	1
PF13469	Sulfotransferase family	12	2
PF13474	SnoaL-like domain	1	0
PF13476	AAA domain	66	17
PF13477	Glycosyl transferase 4-like	1	0
PF13479	AAA domain	52	20
PF13481	AAA domain	84	31
PF13482	RNase_H superfamily	41	15
PF13483	Beta-lactamase superfamily domain	2	2
PF13488	Glycine zipper	2	2
PF13489	Methyltransferase domain	30	11
PF13495	Phage integrase, N-terminal SAM-like domain	4	3
PF13507	CobB/CobQ-like glutamine amidotransferase domain	1	0
PF13518	Helix-turn-helix domain	2	2
PF13521	AAA domain	17	9
PF13522	Glutamine amidotransferase domain	9	6
PF13524	Glycosyl transferases group 1	2	1
PF13525	Outer membrane lipoprotein	1	0
PF13529	Peptidase_C39 like family	2	1
PF13532	2OG-Fe(II) oxygenase superfamily	11	5
PF13537	Glutamine amidotransferase domain	10	4
PF13538	UvrD-like helicase C-terminal domain	72	16
PF13539	D-alanyl-D-alanine carboxypeptidase	82	15
PF13541	Subunit ChlI of Mg-chelatase	1	0
PF13547	GTA TIM-barrel-like domain	1	0
PF13550	Putative phage tail protein	45	20
PF13551	Winged helix-turn helix	1	1
PF13554	Bacteriophage related domain of unknown function	27	6
PF13555	P-loop containing region of AAA domain	6	3
PF13558	Putative exonuclease SbcCD, C subunit	1	1
PF13560	Helix-turn-helix domain	6	2
PF13561	Enoyl-(Acyl carrier protein) reductase	51	4
PF13563	2'-5' RNA ligase superfamily	1	0
PF13573	SprB repeat	2	1
PF13578	Methyltransferase domain	63	19
PF13585	C-terminal domain of CHU protein family	13	5
PF13589	Histidine kinase-, DNA gyrase B-, and HSP90-like ATPase	4	1
PF13596	PAS domain	1	0
PF13602	Zinc-binding dehydrogenase	1	0
PF13609	Gram-negative porin	2	0
PF13614	AAA domain	6	0
PF13619	KTSC domain	9	8
PF13638	PIN domain	2	2
PF13640	2OG-Fe(II) oxygenase superfamily	548	103
PF13649	Methyltransferase domain	8	1
PF13661	2OG-Fe(II) oxygenase superfamily	6	0
PF13662	Toprim domain	162	64
PF13671	AAA domain	20	13
PF13673	Acetyltransferase (GNAT) domain	10	4
PF13683	Integrase core domain	1	0
PF13692	Glycosyl transferases group 1	1	0
PF13700	Domain of unknown function (DUF4158)	1	1
PF13704	Glycosyl transferase family 2	1	0
PF13712	Glycosyltransferase like family	6	4
PF13715	CarboxypepD_reg-like domain	1	0
PF13730	Helix-turn-helix domain	59	23
PF13735	tRNA nucleotidyltransferase domain 2 putative	1	0
PF13759	Putative 2OG-Fe(II) oxygenase	860	124
PF13799	Domain of unknown function (DUF4183)	4	3
PF13817	IS66 C-terminal element	1	0
PF13847	Methyltransferase domain	3	1
PF13858	Protein of unknown function (DUF4199)	1	0
PF13871	C-terminal domain on Strawberry notch homologue	2	0
PF13876	Phage protein (N4 Gp49/phage Sf6 gene 66) family	1	0
PF13884	Chaperone of endosialidase	497	193
PF13936	Helix-turn-helix domain	3	1
PF14025	Protein of unknown function (DUF4241)	4	2
PF14090	Helix-turn-helix domain	53	26
PF14105	Domain of unknown function (DUF4278)	21	0
PF14134	Domain of unknown function (DUF4301)	1	0
PF14192	Domain of unknown function (DUF4314)	1	0
PF14207	DpnD/PcfM-like protein	1	0
PF14216	Domain of unknown function (DUF4326)	1	1
PF14236	Domain of unknown function (DUF4338)	33	2
PF14240	YHYH protein	16	13
PF14279	HNH endonuclease	33	8
PF14294	Domain of unknown function (DUF4372)	1	0
PF14297	Domain of unknown function (DUF4373)	4	3
PF14301	Domain of unknown function (DUF4376)	1	1
PF14312	FG-GAP repeat	7	4
PF14322	Starch-binding associating with outer membrane	1	0
PF14328	Domain of unknown function (DUF4385)	110	9
PF14329	Domain of unknown function (DUF4386)	1	0
PF14359	Domain of unknown function (DUF4406)	1	1
PF14395	Phage phiEco32-like COOH.NH2 ligase-type 2	3	3
PF14464	Prokaryotic homologs of the JAB domain	24	5
PF14489	QueF-like protein	8	5
PF14520	Helix-hairpin-helix domain	2	0
PF14524	Wzt C-terminal domain	1	1
PF14528	LAGLIDADG-like domain	25	2
PF14549	DNA-binding transcriptional regulator Cro	11	7
PF14550	Putative phage serine protease XkdF	68	34
PF14579	Helix-hairpin-helix motif	2	0
PF14602	Hexapeptide repeat of succinyl-transferase	1	0
PF14622	Ribonuclease-III-like	2	1
PF14623	Hint-domain	2	1
PF14659	Phage integrase, N-terminal SAM-like domain	6	4
PF14700	DNA-directed RNA polymerase N-terminal	54	30
PF14714	KH-domain-like of EngA bacterial GTPase enzymes, C-terminal	1	0
PF14743	DNA ligase OB-like domain	140	35
PF14819	Nitrile reductase, 7-cyano-7-deazaguanine-reductase N-term	6	5
PF14821	Threonine synthase N terminus	1	0
PF14890	Intein splicing domain	1	0
PF14902	Domain of unknown function (DUF4494)	2	2
PF15515	MvaI/BcnI restriction endonuclease family	2	2
PF15943	Putative antitoxin of bacterial toxin-antitoxin system, YdaS/YdaT	7	5
PF15969	Intracellular sensor of Lambda phage, Abi component	1	1
PF16075	Domain of unknown function (DUF4815)	77	64
PF16083	LydA holin phage, holin superfamily III	2	0
PF16138	Domain of unknown function (4846)	2	1
PF16190	Ubiquitin-activating enzyme E1 FCCH domain	31	8
PF16243	Sm_like domain	78	12
PF16313	Met-zincin	1	0
PF16326	ABC transporter C-terminal domain	2	0
PF16363	GDP-mannose 4,6 dehydratase	105	23
PF16403	Domain of unknown function (DUF5011)	5	5
PF16473	3' exoribonuclease, RNase T-like	10	0
PF16510	Phage P22-like portal protein	7	6
PF16576	Barrel-sandwich domain of CusB or HlyD membrane-fusion	1	0
PF16677	DNA-packaging protein gp3	34	24
PF16684	Telomere resolvase	1	0
PF16724	T4-like virus Myoviridae tail sheath stabiliser	111	25
PF16736	Single Cache-like	1	0
PF16754	Bacterial toxin homologue of phage lysozyme, C-term	7	3
PF16778	Phage tail assembly chaperone protein	207	35
PF16786	Recombination enhancement, RecA-dependent nuclease	14	5
PF16790	Bacteriophage clamp loader A subunit	186	25
PF16793	RepB DNA-primase from phage plasmid	4	1
PF16805	Phage late-transcription coactivator	201	17
PF16808	Coiled-coil N-terminus of cGMP-dependent protein kinase	2	0
PF16861	Carbamoyltransferase C-terminus	35	13
PF16945	Putative lactococcus lactis phage r1t holin	13	4
PF17212	Tail tubular protein	142	55
PF17236	Family of unknown function (DUF5309)	263	78
PF17288	Terminase RNAseH like domain	90	38
PF17289	Terminase RNaseH-like domain	497	159
PF17338	Gene 88 protein	311	52
PF17384	RimP C-terminal SH3 domain	1	0
PF17414	MatP C-terminal ribbon-helix-helix domain	4	0
PF17482	Phage tail sheath C-terminal domain	108	32
