# Supplementary material for: Investigating the Diversity of Marine Bacteriophage in Contrasting Water Masses Associated with the East Australian Current (EAC) System
Source: Viruses. 2020 Mar 16;12(3):317. doi: 10.3390/v12030317 (PMC7150976; doi:10.3390/v12030317)
Supplement: Supplementary file 1 [file viruses-12-00317-s001.zip › supplementary/Supplementary table 2_reads mapping_statistic.xls]

## Sheet: IN2016v04_reads_mapping
Statistic of the assembly of the viral contigs per sample
site	fraction	depth	Total number of reads	Number of reads mapping to virus database	Total number of reads	Total number of reads mapping to virus database
IN16v04002d0vir	<0.2	0	2768033	590698	519824288	6.90686e+06
IN16v04003d0vir	<0.2	0	3370337	1.12704e+06
IN16v04014d0vir	<0.2	0	3627398	1.65119e+06
IN16v04014d0	0.2	0	7294460	30636.7
IN16v04014d15	0.2	15	7490027	32956.1
IN16v04015d0	0.2	0	8813500	14983
IN16v04015d65	0.2	65	6885251	37180.4
IN16v04016d0vir	<0.2	0	2897040	1.19068e+06
IN16v04016d0	0.2	0	8976424	29622.2
IN16v04016d110	0.2	110	7512488	22537.5
IN16v04017d0	0.2	0	11104582	25540.5
IN16v04017d100	0.2	100	9569362	37320.5
IN16v04018d0	0.2	0	5977186	16736.1
IN16v04018d110	0.2	110	11612359	29030.9
IN16v04019d0	0.2	0	8088582	38016.3
IN16v04019d125	0.2	125	6158568	19707.4
IN16v04021d0vir	<0.2	0	3129320	1.27019e+06
IN16v04022d0	0.2	0	8742116	36716.9
IN16v04022d65	0.2	65	10596411	51922.4
IN16v04023d1000	0.2	1000	9654867	3861.95
IN16v04023d2000	0.2	2000	7423822	2227.15
IN16v04023d3000	0.2	3000	9230571	6461.4
IN16v04023d4000	0.2	4000	7791497	2337.45
IN16v04027d0	0.2	0	4965714	5958.86
IN16v04027d30	0.2	30	7448176	9682.63
IN16v04028d0	0.2	0	10003471	34011.8
IN16v04028d30	0.2	30	6644550	20598.1
IN16v04030d0	0.2	0	9924793	8932.31
IN16v04030d500	0.2	500	742359	296.944
IN16v04030d60	0.2	60	8585662	8585.66
IN16v04032d0	0.2	0	6134701	10429
IN16v04032d500	0.2	500	9709471	1941.89
IN16v04032d60	0.2	60	6953257	9039.23
IN16v04035d0	0.2	0	10919563	16379.3
IN16v04035d500	0.2	500	6881706	1376.34
IN16v04035d50	0.2	50	7211326	13701.5
IN16v04037d0	0.2	0	9410097	11292.1
IN16v04037d45	0.2	45	6844824	7529.31
IN16v04037d500	0.2	500	9766952	1953.39
IN16v04039d0	0.2	0	8424645	10109.6
IN16v04039d40	0.2	40	10606578	14849.2
IN16v04039d500	0.2	500	9633983	1926.8
IN16v04042d0	0.2	0	6976828	15349
IN16v04042d500	0.2	500	8488974	1697.79
IN16v04042d60	0.2	60	7584959	22754.9
IN16v04043d0	0.2	0	6627526	19882.6
IN16v04043d35	0.2	35	7122964	16382.8
IN16v04043d500	0.2	500	7431562	1486.31
IN16v04044d0	0.2	0	7106991	12792.6
IN16v04044d45	0.2	45	8688732	14770.8
IN16v04044d500	0.2	500	7028030	1405.61
IN16v04045d0	0.2	0	9770822	12702.1
IN16v04045d500	0.2	500	7257055	1451.41
IN16v04045d55	0.2	55	10774891	21549.8
IN16v04046d0	0.2	0	7984603	39923
IN16v04046d35	0.2	35	5870023	29350.1
IN16v04046d85	0.2	85	9878868	27660.8
IN16v04048d0	0.2	0	7975063	8772.57
IN16v04048d100	0.2	100	7080580	12745
IN16v04048d500	0.2	500	9255009	3702
IN16v04053d0	0.2	0	9403967	26331.1
IN16v04053d500	0.2	500	9702900	1940.58
IN16v04053d60	0.2	60	6880044	13072.1
IN16v04054d1000	0.2	1000	600909	240.364
IN16v04054d3000vir	<0.2	3000	1166108	140749
IN16v04054d2000	0.2	2000	9873890	1974.78
IN16v04054d3000	0.2	3000	9089007	908.901
IN16v04054d4000	0.2	4000	10677954	1067.8
